# Supplementary material for: Translating Guidelines into Practice: A Multicentre Audit of the Implementation of ERC Survivorship and Follow-Up Recommendations After Cardiac Arrest
Source: J Clin Med. 2025 Dec 25;15(1):174. doi: 10.3390/jcm15010174 (PMC12786956; doi:10.3390/jcm15010174)
Supplement: Supplementary file 1 [file jcm-15-00174-s001.zip]

Archive with 3 entries (3 files):
- Supplementary Material S3.pdf
- Supplementary Material 2.xlsx
- Supplementary Material S1.pdf
