# Supplementary material for: Translating Guidelines into Practice: A Multicentre Audit of the Implementation of ERC Survivorship and Follow-Up Recommendations After Cardiac Arrest
Source: J Clin Med. 2025 Dec 25;15(1):174. doi: 10.3390/jcm15010174 (PMC12786956; doi:10.3390/jcm15010174)
Supplement: Supplementary file 1 [file jcm-15-00174-s001.zip › Supplementary Material 2.xlsx]

## Sheet: Background data
ID	Gender	Age	Admission date	Discharge date	LOS	Location of arrest	Presenting Rhythm	Time to ROSC	Date of Assessment (inpatient)	Day from Ax to d/c	Date of Assessment (Follow-up)	Days from d/c to follow-up
#CTC1					0					0		0
#CTC2					0					0		0
#CTC3					0					0		0
#CTC4					0					0		0
#CTC5					0					0		0
#CTC6					0					0		0
#CTC7					0					0		0
#CTC8					0					0		0
#CTC9					0					0		0
#CTC10					0					0		0
#CTC11					0					0		0
#CTC12					0					0		0
#CTC13					0					0		0
#CTC14					0					0		0
#CTC15					0					0		0
#CTC16					0					0		0
#CTC17					0					0		0
#CTC18					0					0		0
#CTC19					0					0		0
#CTC20					0					0		0
#CTC21					0					0		0
#CTC22					0					0		0
#CTC23					0					0		0
#CTC24					0					0		0
#CTC25					0					0		0
#CTC26					0					0		0
#CTC27					0					0		0
#CTC28					0					0		0

## Sheet: Audit data_inhospital
ID	Cognitive Screen Completed	If not completed, select reason	Functional Cognition	If not completed, select reason	Fatigue	If not completed, select reason	Mood	If not completed, select reason		Comments
#CTC1
#CTC2
#CTC3
#CTC4
#CTC5
#CTC6
#CTC7
#CTC8
#CTC9
#CTC10
#CTC11
#CTC12
#CTC13
#CTC14
#CTC15
#CTC16
#CTC17
#CTC18
#CTC19
#CTC20
#CTC21
#CTC22
#CTC23
#CTC24
#CTC25
#CTC26
#CTC27
#CTC28

## Sheet: Audit data_follow-up
ID	Cognitive Screen Completed	If not completed, select reason	Fatigue	If not completed, select reason	Mood	If not completed, select reason	Quality of life	If not completed, select reason	PTSD (symptoms)	If not completed, select reason		Comments
#1
#2
#3
#4
#5
#6
#7
#8
#9
#10
#11
#12
#13
#14
#15
#16
#17
#18
#19
#20
#21
#22
#23
#24
#25
#26
#27
#28
#29

## Sheet: Follow-up_co-survivors
ID		Did a relative attend?	Were they seen independently?	Did they need signposting to another service (SCA UK, BHF, local group, etc?)		Comments
#CTC1
#CTC2
#CTC3
#CTC4
#CTC5
#CTC6
#CTC7
#CTC8
#CTC9
#CTC10
#CTC11
#CTC12
#CTC13
#CTC14
#CTC15
#CTC16
#CTC17
#CTC18
#CTC19
#CTC20
#CTC21
#CTC22
#CTC23
#CTC24
#CTC25
#CTC26
#CTC27
#CTC28

## Sheet: Lists
Reasons for not completing assessment	Cognitive Screen Completed	Functional Cognition	Fatigue Assessment	Mood Screen	Quality of Life	Cardiac arrest rhythm	Gender	Location of Arrest	RELATIVES section			PTSD	Reasons for not completing assessment- OUTPATIENT
Patient d/c before being seen	MoCA	Multiple Errands Task	MFIS short version	HADS	EQ-5D-5L	VF	M	HOME	Y	Y		PCL-5	Not required
Patient unable due to poor cognition	Free-Cog	Kitchen Assessment	VAF (pre-post)	PHQ-9 and GAD-7	NOT COMPLETED	VT	F	PUBLIC PLACE	N	N - not required			Patient Declined
Patient unable - medically unwell	ACE-III	PADLs Assessment	MFIS long version	NOT COMPLETED		PEA				N - no clinician available			Patient unable due to poor cognition
Patient declined	MoCA-telephone or audiovisual	MET + PADLs	NOT COMPLETED			ASYSTOLE				N - no clinic space			Not enough time to complete
Only partially completed	Tele-Cog	MET + Kitchen tasks								N - no time			NOT OFFERED
Not enough time to complete	NOT COMPLETED	Kitchen Tasks + PADLs
NOT OFFERED		NOT COMPLETED
